# Supplementary material for: Microwave Heating of the Catalyst Bed as a Way of Energy-Saving Oxidative Dehydrogenation of Ethane on a Mo-V-Te-Nb-Ox Catalyst
Source: Nanomaterials (Basel). 2022 Dec 15;12(24):4459. doi: 10.3390/nano12244459 (PMC9787988; doi:10.3390/nano12244459)
Supplement: Supplementary file 1 [file nanomaterials-12-04459-s001.zip]

Archive with 1 entries (1 files):
- nanomaterials-2087887-supplementary.pdf
